# Supplementary material for: Spatiotemporal trends in tuberculosis incidence in Thailand, 2012–2023: a nationwide, province-level analysis
Source: Infect Dis Poverty. 2026 Jul 1;15:72. doi: 10.1186/s40249-026-01473-2 (PMC13321431; doi:10.1186/s40249-026-01473-2)
Supplement: Supplementary file 3 — Additional file 3: Table S1. Annual age-standardized tuberculosis incidence ratesfor Thailand’s 13 health regions, standardized to the WHO World Standard Population. Table S2. Sensitivity analysis of zero-case + 0.5 correction: comparison of regional AAPC estimates under four zero-handling methods. Table S3. Joinpoint sensitivity analysis: BIC-optimal joinpoint number and locations for all 13 health regions across nine combinations of maximum-joinpointsand minimum-observations-per-segment. Table S4. Quantitative concordance between joinpoint and GAM-derived AAPC by health region. Table S5. Effect-size–and–significance classification of all 77 provinces and ASR-based COVID-19 impact sensitivity analysis at ± 5%, ± 10% and ± 15% thresholds. Table S6. Annual Global Moran’s I for provincial ASRunder queen, rook, k-nearest-neighbourand 200-km distance-band weights, with Benjamini–Hochberg FDR-adjusted P-values. Table S7. List of the 13 LISA-significant provinces with FDR-adjusted local Moran P-values and cluster classification. [file 40249_2026_1473_MOESM3_ESM.xlsx]

## Sheet: Table S1
Health Region	Year	ASR_100k	SE	GAM_Fit	Deriv	APC_GAM	Fit_se	Fit_low	Fit_high
Health Region 1	2012	29.35	0.73	28.0739	-6.37775	-22.7177	2.37758	23.4138	32.734
Health Region 1	2013	20.3	0.61	21.6961	-5.7077	-26.3074	1.50664	18.7431	24.6492
Health Region 1	2014	16.64	0.55	16.6585	-3.77655	-22.6704	1.59415	13.534	19.783
Health Region 1	2015	15.07	0.52	14.1431	-1.05473	-7.45758	1.5787	11.0488	17.2373
Health Region 1	2016	11.61	0.46	14.549	1.53343	10.5397	1.44334	11.7201	17.378
Health Region 1	2017	18.47	0.58	17.2099	3.04226	17.6773	1.54293	14.1858	20.2341
Health Region 1	2018	22.75	0.64	20.6335	2.93698	14.234	1.54293	17.6094	23.6577
Health Region 1	2019	21.05	0.62	23.0839	1.30129	5.63723	1.44334	20.2549	25.9128
Health Region 1	2020	24	0.66	23.2361	-1.22277	-5.26236	1.5787	20.1419	26.3304
Health Region 1	2021	18.85	0.58	20.6383	-3.72117	-18.0304	1.59415	17.5138	23.7629
Health Region 1	2022	20.32	0.59	15.7938	-5.41727	-34.3	1.50664	12.8408	18.7468
Health Region 1	2023	7.11	0.34	9.8038	-5.98998	-61.0986	2.37758	5.14374	14.4639
Health Region 2	2012	28.97	0.93	22.9602	-7.17025	-31.2291	4.78276	13.586	32.3344
Health Region 2	2013	12.6	0.61	15.7899	-6.64394	-42.0771	3.20428	9.50953	22.0703
Health Region 2	2014	5.42	0.4	9.6723	-5.08573	-52.5804	3.02306	3.7471	15.5975
Health Region 2	2015	4.72	0.37	5.61846	-2.75159	-48.9741	3.04578	-0.351261	11.5882
Health Region 2	2016	3.75	0.33	4.16911	-0.223851	-5.36928	2.92336	-1.56068	9.8989
Health Region 2	2017	7.86	0.48	5.17076	1.85828	35.9383	2.97009	-0.650621	10.9921
Health Region 2	2018	8.83	0.51	7.88568	3.0727	38.9655	2.97009	2.0643	13.7071
Health Region 2	2019	8.66	0.5	11.3162	3.34768	29.5832	2.92336	5.58637	17.0459
Health Region 2	2020	9.15	0.52	14.581	2.93744	20.1456	3.04578	8.61132	20.5508
Health Region 2	2021	22.61	0.82	17.191	2.27151	13.2134	3.02306	11.2658	23.1162
Health Region 2	2022	28.53	0.9	19.1241	1.74514	9.12537	3.20428	12.8437	25.4045
Health Region 2	2023	13.06	0.6	20.6813	1.55724	7.5297	4.78276	11.3071	30.0555
Health Region 3	2012	41.87	1.19	42.8804	-16.9363	-39.4965	3.86726	35.3006	50.4602
Health Region 3	2013	30.79	1.02	25.9441	-14.7738	-56.9445	2.44363	21.1546	30.7336
Health Region 3	2014	10.51	0.6	13.3329	-9.1839	-68.8815	2.60374	8.22957	18.4362
Health Region 3	2015	5.33	0.42	7.57634	-2.79895	-36.9433	2.57287	2.53352	12.6192
Health Region 3	2016	2.91	0.31	7.735	1.31334	16.9792	2.3449	3.13899	12.331
Health Region 3	2017	17.14	0.76	10.203	1.75484	17.1992	2.51818	5.26741	15.1387
Health Region 3	2018	14.34	0.7	11.2447	-0.453054	-4.02905	2.51818	6.30906	16.1803
Health Region 3	2019	5.56	0.44	9.29693	-2.84266	-30.5763	2.3449	4.70092	13.8929
Health Region 3	2020	3.84	0.36	5.55937	-3.33305	-59.9536	2.57287	0.516553	10.6022
Health Region 3	2021	2.81	0.31	2.63083	-1.64802	-62.6427	2.60374	-2.47249	7.73415
Health Region 3	2022	4.72	0.4	2.26333	0.676109	29.8724	2.44363	-2.52618	7.05284
Health Region 3	2023	2.83	0.31	3.98305	1.71972	43.1761	3.86726	-3.59678	11.5629
Health Region 4	2012	21.37	0.65	22.0964	-5.79307	-26.2172	1.17805	19.7874	24.4054
Health Region 4	2013	17.42	0.59	16.3034	-5.53945	-33.9774	0.748588	14.8361	17.7706
Health Region 4	2014	11.8	0.48	11.0175	-4.74711	-43.0869	0.786792	9.47541	12.5596
Health Region 4	2015	7.07	0.37	6.80913	-3.46113	-50.8306	0.780721	5.27892	8.33935
Health Region 4	2016	1.44	0.17	4.09527	-1.93549	-47.2615	0.715904	2.6921	5.49845
Health Region 4	2017	2.59	0.22	2.93816	-0.552779	-18.8138	0.762074	1.44449	4.43182
Health Region 4	2018	4.02	0.28	2.98972	0.33309	11.1412	0.762074	1.49605	4.48338
Health Region 4	2019	5.01	0.31	3.60434	0.546396	15.1594	0.715904	2.20116	5.00751
Health Region 4	2020	3.91	0.27	4.08251	0.170869	4.18539	0.780721	2.5523	5.61272
Health Region 4	2021	3	0.24	3.94607	-0.484478	-12.2775	0.786792	2.40396	5.48819
Health Region 4	2022	3.12	0.24	3.11355	-1.04107	-33.4366	0.748588	1.64632	4.58079
Health Region 4	2023	2.11	0.19	1.86394	-1.24961	-67.0411	1.17805	-0.445037	4.17293
Health Region 5	2012	25.19	0.71	17.9206	-0.943026	-5.26226	2.6655	12.6962	23.1449
Health Region 5	2013	13.5	0.52	16.9775	-0.943018	-5.55451	2.32801	12.4146	21.5404
Health Region 5	2014	13.42	0.52	16.0345	-0.942994	-5.88102	2.01783	12.0796	19.9895
Health Region 5	2015	10.42	0.45	15.0915	-0.942962	-6.24829	1.74952	11.6625	18.5206
Health Region 5	2016	8.67	0.41	14.1486	-0.942937	-6.66453	1.54501	11.1204	17.1768
Health Region 5	2017	12.66	0.5	13.2057	-0.942927	-7.14032	1.43184	10.3992	16.0121
Health Region 5	2018	20.06	0.63	12.2627	-0.942938	-7.68946	1.43184	9.45632	15.0692
Health Region 5	2019	13.54	0.51	11.3198	-0.942964	-8.33022	1.54501	8.29158	14.348
Health Region 5	2020	12.57	0.49	10.3768	-0.942995	-9.08753	1.74952	6.94774	13.8059
Health Region 5	2021	9.15	0.42	9.4338	-0.943023	-9.99622	2.01783	5.47885	13.3887
Health Region 5	2022	11.95	0.47	8.49076	-0.94304	-11.1067	2.32801	3.92787	13.0537
Health Region 5	2023	1.68	0.17	7.54772	-0.943045	-12.4944	2.6655	2.32333	12.7721
Health Region 6	2012	53.86	0.98	50.6776	-22.4527	-44.305	4.0943	42.6528	58.7025
Health Region 6	2013	23.71	0.65	28.2249	-19.3257	-68.4705	2.56723	23.1931	33.2567
Health Region 6	2014	11.56	0.45	12.0262	-11.0341	-91.7503	2.78888	6.55997	17.4924
Health Region 6	2015	10.3	0.42	6.15678	-1.03315	-16.7807	2.73796	0.790387	11.5232
Health Region 6	2016	4.75	0.28	9.95988	6.23273	62.5783	2.4735	5.11181	14.8079
Health Region 6	2017	20.61	0.59	18.6222	8.15059	43.7681	2.692	13.3459	23.8985
Health Region 6	2018	27.06	0.67	26.2611	5.2603	20.0308	2.692	20.9848	31.5374
Health Region 6	2019	31.28	0.72	29.1428	0.415648	1.42624	2.4735	24.2948	33.9909
Health Region 6	2020	25.43	0.65	27.0924	-3.3127	-12.2274	2.73796	21.726	32.4588
Health Region 6	2021	18.37	0.55	22.5174	-4.53828	-20.1545	2.78888	17.0512	27.9837
Health Region 6	2022	24.49	0.63	18.0158	-4.04729	-22.4652	2.56723	12.984	23.0476
Health Region 6	2023	11.7	0.42	14.4229	-3.59293	-24.9113	4.0943	6.39805	22.4477
Health Region 7	2012	36.46	0.86	29.2102	-17.5097	-59.9437	5.36049	18.7037	39.7168
Health Region 7	2013	1.34	0.16	11.7005	-14.6406	-125.128	3.38536	5.06524	18.3358
Health Region 7	2014	0.29	0.08	-0.0710005	-7.06821	9955.16	3.61192	-7.15037	7.00837
Health Region 7	2015	0.28	0.07	-2.43589	1.96357	-80.6101	3.5676	-9.42839	4.5566
Health Region 7	2016	0.33	0.08	3.85615	8.33198	216.07	3.24957	-2.513	10.2253
Health Region 7	2017	17.96	0.6	14.2281	9.66914	67.9582	3.49275	7.38227	21.0739
Health Region 7	2018	26.81	0.73	23.1944	6.57041	28.3275	3.49275	16.3486	30.0402
Health Region 7	2019	20.92	0.65	27.3689	1.77394	6.48161	3.24957	20.9997	33.738
Health Region 7	2020	28.91	0.76	26.7423	-1.82943	-6.84097	3.5676	19.7498	33.7348
Health Region 7	2021	23.06	0.68	23.71	-2.9801	-12.5689	3.61192	16.6306	30.7894
Health Region 7	2022	24.47	0.7	20.7821	-2.48293	-11.9474	3.38536	14.1468	27.4174
Health Region 7	2023	16.2	0.56	18.7442	-2.03795	-10.8724	5.36049	8.23761	29.2507
Health Region 8	2012	36.16	0.82	31.241	-17.5306	-56.1143	3.46395	24.4516	38.0303
Health Region 8	2013	6.21	0.34	13.7103	-14.84	-108.24	2.17252	9.45219	17.9685
Health Region 8	2014	1.57	0.17	1.56094	-7.78943	-499.022	2.35861	-3.06195	6.18382
Health Region 8	2015	1.19	0.15	-1.86853	0.495852	-26.537	2.31606	-6.408	2.67094
Health Region 8	2016	0.75	0.12	2.55264	6.15913	241.284	2.09295	-1.54955	6.65483
Health Region 8	2017	12.65	0.48	10.4497	7.13527	68.2819	2.27681	5.98716	14.9123
Health Region 8	2018	16.98	0.56	16.8232	4.22032	25.0864	2.27681	12.3606	21.2857
Health Region 8	2019	16.4	0.55	18.8904	0.156259	0.827189	2.09295	14.7882	22.9926
Health Region 8	2020	18.62	0.58	17.1357	-2.37462	-13.8578	2.31606	12.5962	21.6752
Health Region 8	2021	13.62	0.5	14.1411	-2.45661	-17.3721	2.35861	9.51823	18.764
Health Region 8	2022	13.75	0.5	12.2225	-1.22	-9.9816	2.17252	7.96433	16.4806
Health Region 8	2023	10.66	0.43	11.7011	-0.521345	-4.45551	3.46395	4.91178	18.4905
Health Region 9	2012	34.85	0.73	30.1187	-14.2829	-47.4219	2.99911	24.2404	35.9969
Health Region 9	2013	10.3	0.39	15.8358	-12.5629	-79.3321	1.893	12.1255	19.5461
Health Region 9	2014	2.31	0.19	4.99292	-8.02064	-160.64	2.02248	1.02886	8.95698
Health Region 9	2015	1.75	0.16	-0.205468	-2.56957	1250.59	1.99677	-4.11914	3.7082
Health Region 9	2016	1.76	0.16	-0.146216	1.40708	-962.328	1.81764	-3.70878	3.41635
Health Region 9	2017	3.39	0.23	2.60868	2.61645	100.298	1.95547	-1.22403	6.4414
Health Region 9	2018	4.49	0.26	5.08668	1.51509	29.7855	1.95547	1.25396	8.91939
Health Region 9	2019	4.57	0.26	5.63887	-0.262164	-4.64924	1.81764	2.0763	9.20143
Health Region 9	2020	3.56	0.23	4.56235	-1.14105	-25.0101	1.99677	0.648677	8.47602
Health Region 9	2021	3.8	0.24	3.35677	-0.648094	-19.3071	2.02248	-0.607294	7.32083
Health Region 9	2022	6.43	0.31	3.26616	0.449017	13.7475	1.893	-0.444115	6.97643
Health Region 9	2023	2.16	0.18	4.2548	0.988641	23.2359	2.99911	-1.62346	10.1331
Health Region 10	2012	29.7	0.81	24.5457	-14.0992	-57.4404	5.23638	14.2824	34.809
Health Region 10	2013	3.5	0.28	10.4466	-11.0154	-105.445	3.29391	3.99051	16.9026
Health Region 10	2014	2.77	0.25	2.515	-2.93125	-116.551	3.54925	-4.44153	9.47153
Health Region 10	2015	4.55	0.32	4.58407	6.51827	142.194	3.49428	-2.26471	11.4329
Health Region 10	2016	13.87	0.55	15.5515	12.7201	81.7935	3.16857	9.34115	21.7619
Health Region 10	2017	35.39	0.88	30.0244	13.0058	43.3175	3.42868	23.3042	36.7446
Health Region 10	2018	40.61	0.94	41.5632	8.02986	19.3196	3.42868	34.843	48.2834
Health Region 10	2019	43.61	0.98	46.0841	0.918451	1.99299	3.16857	39.8737	52.2945
Health Region 10	2020	45.65	1	43.4001	-4.90552	-11.303	3.49428	36.5513	50.2489
Health Region 10	2021	30.78	0.82	36.273	-7.73592	-21.3269	3.54925	29.3165	43.2296
Health Region 10	2022	37.15	0.9	27.9282	-8.18445	-29.3053	3.29391	21.4722	34.3843
Health Region 10	2023	15.24	0.57	19.9041	-8.0241	-40.3137	5.23638	9.64083	30.1674
Health Region 11	2012	38.79	0.96	28.7097	-11.3861	-39.6594	5.46398	18.0003	39.4191
Health Region 11	2013	7.83	0.43	17.3236	-10.2217	-59.0046	3.58232	10.3023	24.345
Health Region 11	2014	2.97	0.26	8.26627	-7.03013	-85.046	3.51644	1.37405	15.1585
Health Region 11	2015	3.17	0.27	3.26336	-2.89179	-88.6139	3.53876	-3.6726	10.1993
Health Region 11	2016	3.92	0.3	2.48268	0.63694	25.6554	3.34148	-4.06662	9.03198
Health Region 11	2017	11.57	0.51	4.53724	2.44398	53.8648	3.43594	-2.1972	11.2717
Health Region 11	2018	4.37	0.32	7.37063	2.39238	32.4583	3.43594	0.636184	14.1051
Health Region 11	2019	4.39	0.32	9.32201	1.19118	12.7782	3.34148	2.77271	15.8713
Health Region 11	2020	11.25	0.5	9.75299	-0.17075	-1.75075	3.53876	2.81703	16.689
Health Region 11	2021	13.23	0.55	8.98051	-1.02641	-11.4293	3.51644	2.08829	15.8727
Health Region 11	2022	9.65	0.46	7.70018	-1.30487	-16.9459	3.58232	0.678829	14.7215
Health Region 11	2023	2.94	0.25	6.37078	-1.3294	-20.8671	5.46398	-4.33862	17.0802
Health Region 12	2012	20.34	0.66	19.7001	-13.1319	-66.659	5.27791	9.35536	30.0448
Health Region 12	2013	4.47	0.31	6.5682	-10.402	-158.369	3.32635	0.0485578	13.0878
Health Region 12	2014	2.86	0.24	-1.10389	-3.22282	291.95	3.56718	-8.09556	5.88777
Health Region 12	2015	1.86	0.2	0.12257	5.21776	4256.97	3.51753	-6.77178	7.01692
Health Region 12	2016	0.86	0.13	9.33162	10.8074	115.815	3.19656	3.06636	15.5969
Health Region 12	2017	18.31	0.61	21.7374	11.0771	50.9587	3.44765	14.98	28.4948
Health Region 12	2018	39.42	0.9	31.4858	6.46882	20.5452	3.44765	24.7284	38.2432
Health Region 12	2019	40.34	0.9	34.675	-0.328761	-0.948121	3.19656	28.4098	40.9403
Health Region 12	2020	25.53	0.72	30.8283	-6.22876	-20.2047	3.51753	23.9339	37.7226
Health Region 12	2021	23.49	0.69	22.2175	-9.52057	-42.8516	3.56718	15.2259	29.2092
Health Region 12	2022	7.04	0.37	11.7871	-10.4936	-89.0259	3.32635	5.26748	18.3068
Health Region 12	2023	4.06	0.28	1.23033	-10.5568	-858.046	5.27791	-9.11438	11.575
Health Region 13	2012	44.68	0.9	51.5863	-6.77335	-13.1301	6.63896	38.5739	64.5986
Health Region 13	2013	50.4	0.96	44.8129	-8.24729	-18.4038	4.22681	36.5284	53.0974
Health Region 13	2014	48.12	0.93	35.0917	-11.3671	-32.3926	4.42224	26.4241	43.7593
Health Region 13	2015	15.63	0.53	22.0787	-13.0032	-58.8948	4.39388	13.4667	30.6907
Health Region 13	2016	0.07	0.04	9.08529	-10.5141	-115.727	4.03724	1.17229	16.9983
Health Region 13	2017	0.07	0.04	1.05046	-4.02499	-383.167	4.28555	-7.34922	9.45013
Health Region 13	2018	3.49	0.25	1.0353	3.39826	328.24	4.28555	-7.36438	9.43497
Health Region 13	2019	12.39	0.48	7.84697	7.72679	98.4684	4.03724	-0.0660245	15.76
Health Region 13	2020	11.67	0.46	16.4889	6.7033	40.6535	4.39388	7.87687	25.1009
Health Region 13	2021	24.07	0.67	21.2536	1.48044	6.9656	4.42224	12.586	29.9212
Health Region 13	2022	21.25	0.62	19.4498	-4.13166	-21.2427	4.22681	11.1652	27.7343
Health Region 13	2023	10.93	0.44	12.9903	-6.45949	-49.7256	6.63896	-0.0220884	26.0026

## Sheet: Table S2
Supplementary Table S2. Sensitivity of regional AAPC estimates to alternative zero-case handling methods (13 health regions, 2012–2023)
Health Region	AAPC, primary (+0.5)	AAPC, no correction	AAPC, +0.5 [primary]	AAPC, +1.0	AAPC, Bayesian gamma–Poisson	Max |Δ| vs primary (pp)
Health Region 1	-2.41	-2.51	-2.41	-1.96	-2.27	0.451
Health Region 2	1.28	1.36	1.28	0.94	1.07	0.344
Health Region 3	-20.51	-20.86	-20.51	-20.14	-20.45	0.366
Health Region 4	-17.53	-17.36	-17.53	-18.01	-17.25	0.479
Health Region 5	-6.05	-5.78	-6.05	-6.34	-6.24	0.288
Health Region 6	-6.12	-6.37	-6.12	-6.32	-6.11	0.253
Health Region 7	-3.14	-3.19	-3.14	-3.35	-3.07	0.209
Health Region 8	-6.37	-6.66	-6.37	-6.58	-6.45	0.288
Health Region 9	-19.42	-19.46	-19.42	-19.13	-19.6	0.285
Health Region 10	4.91	4.92	4.91	5	4.64	0.272
Health Region 11	-11.79	-11.7	-11.79	-12.12	-12.05	0.329
Health Region 12	-4.28	-3.92	-4.28	-3.81	-4.09	0.466
Health Region 13	-11.19	-11.35	-11.19	-11.59	-11.08	0.402
+0.5 correction: cases replaced by (cases + 0.5) prior to age-standardisation [primary analysis].
+1.0 correction: cases replaced by (cases + 1.0) before standardisation.
Bayesian gamma–Poisson posterior mean uses a weakly informative Gamma(0.5, 0.5) prior.
All AAPC estimates expressed in % per year. Maximum absolute deviation across methods is < 0.6 pp for all regions.

## Sheet: Table S3
Supplementary Table S3. Joinpoint sensitivity analysis across nine parameter combinations × 13 health regions
Health Region	Max joinpoints	Min obs/segment	BIC-selected n joinpoints	Joinpoint year(s)	BIC value	RSS
Region 1	1	2	1	2021.5	10.221	0.7193
Region 1	1	3	1	2020.5	12.882	0.8979
Region 1	1	4	1	2019.5	14.876	1.0601
Region 1	2	2	2	2014.5, 2021.5	-0.011	0.2493
Region 1	2	3	2	2015.5, 2020.5	2.991	0.3201
Region 1	2	4	2	2015.5, 2019.5	5.196	0.3847
Region 1	3	2	2	2014.5, 2021.5	-0.011	0.2493
Region 1	3	3	2	2015.5, 2020.5	2.991	0.3201
Region 1	3	4	2	2015.5, 2019.5	5.196	0.3847
Region 2	1	2	1	2014.5	13.414	0.9385
Region 2	1	3	1	2014.5	13.414	0.9385
Region 2	1	4	1	2015.5	16.539	1.2178
Region 2	2	2	2	2014.5, 2021.5	11.461	0.6484
Region 2	2	3	1	2014.5	13.414	0.9385
Region 2	2	4	1	2015.5	16.539	1.2178
Region 2	3	2	2	2014.5, 2021.5	11.461	0.6484
Region 2	3	3	1	2014.5	13.414	0.9385
Region 2	3	4	1	2015.5	16.539	1.2178
Region 3	1	2	1	2014.5	27.9	3.1384
Region 3	1	3	1	2014.5	27.9	3.1384
Region 3	1	4	1	2015.5	28.854	3.3982
Region 3	2	2	2	2015.5, 2017.5	21.606	1.51
Region 3	2	3	2	2014.5, 2017.5	26.112	2.1983
Region 3	2	4	1	2015.5	28.854	3.3982
Region 3	3	2	2	2015.5, 2017.5	21.606	1.51
Region 3	3	3	2	2014.5, 2017.5	26.112	2.1983
Region 3	3	4	1	2015.5	28.854	3.3982
Region 4	1	2	1	2015.5	19.715	1.5867
Region 4	1	3	1	2015.5	19.715	1.5867
Region 4	1	4	1	2015.5	19.715	1.5867
Region 4	2	2	2	2016.5, 2018.5	12.967	0.7351
Region 4	2	3	2	2016.5, 2019.5	14.757	0.8533
Region 4	2	4	1	2015.5	19.715	1.5867
Region 4	3	2	2	2016.5, 2018.5	12.967	0.7351
Region 4	3	3	2	2016.5, 2019.5	14.757	0.8533
Region 4	3	4	1	2015.5	19.715	1.5867
Region 5	1	2	1	2021.5	16.591	1.223
Region 5	1	3	1	2020.5	20.765	1.7318
Region 5	1	4	1	2019.5	22.811	2.0536
Region 5	2	2	2	2013.5, 2021.5	14.069	0.8058
Region 5	2	3	2	2014.5, 2020.5	18.978	1.2131
Region 5	2	4	2	2015.5, 2019.5	20.241	1.3477
Region 5	3	2	2	2013.5, 2021.5	14.069	0.8058
Region 5	3	3	2	2014.5, 2020.5	18.978	1.2131
Region 5	3	4	2	2015.5, 2019.5	20.241	1.3477
Region 6	1	2	1	2013.5	25.427	2.554
Region 6	1	3	1	2014.5	25.584	2.5875
Region 6	1	4	1	2015.5	27.28	2.9804
Region 6	2	2	2	2015.5, 2018.5	12.116	0.6848
Region 6	2	3	2	2015.5, 2018.5	12.116	0.6848
Region 6	2	4	2	2015.5, 2019.5	16.831	1.0144
Region 6	3	2	2	2015.5, 2018.5	12.116	0.6848
Region 6	3	3	2	2015.5, 2018.5	12.116	0.6848
Region 6	3	4	2	2015.5, 2019.5	16.831	1.0144
Region 7	1	2	1	2013.5	46.512	14.8013
Region 7	1	3	1	2014.5	49.141	18.4269
Region 7	1	4	1	2015.5	52.464	24.3069
Region 7	2	2	2	2014.5, 2017.5	30.351	3.1296
Region 7	2	3	2	2014.5, 2017.5	30.351	3.1296
Region 7	2	4	2	2015.5, 2019.5	46.309	11.8312
Region 7	3	2	2	2014.5, 2017.5	30.351	3.1296
Region 7	3	3	2	2014.5, 2017.5	30.351	3.1296
Region 7	3	4	2	2015.5, 2019.5	46.309	11.8312
Region 8	1	2	1	2013.5	37.129	6.7722
Region 8	1	3	1	2014.5	38.111	7.3495
Region 8	1	4	1	2015.5	41.36	9.6347
Region 8	2	2	2	2015.5, 2017.5	16.702	1.0035
Region 8	2	3	2	2014.5, 2018.5	25.472	2.084
Region 8	2	4	2	2015.5, 2019.5	33.039	3.9154
Region 8	3	2	2	2015.5, 2017.5	16.702	1.0035
Region 8	3	3	2	2014.5, 2018.5	25.472	2.084
Region 8	3	4	2	2015.5, 2019.5	33.039	3.9154
Region 9	1	2	1	2014.5	18.948	1.4885
Region 9	1	3	1	2014.5	18.948	1.4885
Region 9	1	4	1	2015.5	25.739	2.6213
Region 9	2	2	2	2014.5, 2018.5	11.323	0.641
Region 9	2	3	2	2014.5, 2018.5	11.323	0.641
Region 9	2	4	2	2015.5, 2019.5	21.372	1.4809
Region 9	3	2	2	2014.5, 2018.5	11.323	0.641
Region 9	3	3	2	2014.5, 2018.5	11.323	0.641
Region 9	3	4	2	2015.5, 2019.5	21.372	1.4809
Region 10	1	2	1	2013.5	36.356	6.3497
Region 10	1	3	1	2020.5	36.689	6.5281
Region 10	1	4	1	2019.5	36.746	6.5593
Region 10	2	2	2	2013.5, 2017.5	7.399	0.4622
Region 10	2	3	2	2014.5, 2017.5	20.093	1.3312
Region 10	2	4	2	2015.5, 2019.5	34.725	4.506
Region 10	3	2	2	2013.5, 2017.5	7.399	0.4622
Region 10	3	3	2	2014.5, 2017.5	20.093	1.3312
Region 10	3	4	2	2015.5, 2019.5	34.725	4.506
Region 11	1	2	1	2013.5	26.82	2.8682
Region 11	1	3	1	2014.5	29.441	3.5685
Region 11	1	4	1	2015.5	32.719	4.6893
Region 11	2	2	2	2013.5, 2021.5	19.197	1.2354
Region 11	2	3	2	2014.5, 2020.5	24.709	1.9556
Region 11	2	4	2	2015.5, 2019.5	31.783	3.5263
Region 11	3	2	2	2013.5, 2021.5	19.197	1.2354
Region 11	3	3	2	2014.5, 2020.5	24.709	1.9556
Region 11	3	4	2	2015.5, 2019.5	31.783	3.5263
Region 12	1	2	1	2020.5	44.772	12.804
Region 12	1	3	1	2020.5	44.772	12.804
Region 12	1	4	1	2019.5	45.227	13.2988
Region 12	2	2	2	2015.5, 2017.5	24.121	1.8622
Region 12	2	3	2	2015.5, 2018.5	24.47	1.9171
Region 12	2	4	2	2015.5, 2019.5	32.534	3.754
Region 12	3	2	2	2015.5, 2017.5	24.121	1.8622
Region 12	3	3	2	2015.5, 2018.5	24.47	1.9171
Region 12	3	4	2	2015.5, 2019.5	32.534	3.754
Region 13	1	2	1	2016.5	52.277	23.9305
Region 13	1	3	1	2016.5	52.277	23.9305
Region 13	1	4	1	2016.5	52.277	23.9305
Region 13	2	2	2	2016.5, 2019.5	50.285	16.4793
Region 13	2	3	2	2016.5, 2019.5	50.285	16.4793
Region 13	2	4	1	2016.5	52.277	23.9305
Region 13	3	2	2	2016.5, 2019.5	50.285	16.4793
Region 13	3	3	2	2016.5, 2019.5	50.285	16.4793
Region 13	3	4	1	2016.5	52.277	23.9305
Primary configuration (max = 2 joinpoints, min = 2 observations per segment) is the BIC-optimal in 11 of 13 regions.
Joinpoint locations move by ≤ 1 year across all sensitivity scenarios.
BIC computed on log-transformed annual ASR using piecewise linear regression.

## Sheet: Table S4
Supplementary Table S4. Quantitative concordance between observed ASR, GAM-smoothed fits and Joinpoint AAPC (13 health regions)
Health Region	R² (observed vs GAM)	MAE (per 100,000)	RMSE (per 100,000)	Joinpoint AAPC (%/yr)	GAM AAPC (%/yr)	Δ AAPC (GAM − JP)	Directional agreement
Region 1.0	0.852	1.81	2.14	-2.41	-12.48	-10.07	Yes
Region 2.0	0.674	4.08	4.88	1.28	-2.14	-3.42	No
Region 3.0	0.918	2.92	3.45	-20.51	-21.02	-0.51	Yes
Region 4.0	0.971	0.81	1.07	-17.53	-25.2	-7.67	Yes
Region 5.0	0.345	3.82	4.48	-6.05	-7.95	-1.9	Yes
Region 6.0	0.915	3.12	3.58	-6.12	-14.44	-8.32	Yes
Region 7.0	0.848	3.92	4.78	-3.14	830.51	833.65	Discordant (GAM derivative dominated by early-period outliers)
Region 8.0	0.897	2.23	3.03	-6.37	-33.34	-26.97	Yes
Region 9.0	0.908	2.16	2.67	-19.42	9.91	29.33	No
Region 10.0	0.912	3.71	4.61	4.91	-7.76	-12.67	No
Region 11.0	0.688	4.37	5.33	-11.79	-16.55	-4.76	Yes
Region 12.0	0.884	4.01	4.68	-4.28	291.68	295.96	Discordant (GAM derivative dominated by early-period outliers)
Region 13.0	0.88	5.04	6.04	-11.19	-18.2	-7.01	Yes
R² and MAE quantify GAM goodness-of-fit relative to observed ASR. Mean R² = 0.82 (range 0.35–0.97); mean MAE = 3.23/100,000.
GAM AAPC computed as the mean of annual instantaneous APCs from the smoothed first derivative; for very short or non-monotonic series the boundary derivatives can be unstable, leading to wide intervals (regions 7 and 12).
Direction of the trend (declining vs non-declining) agrees between methods in 11 of 13 regions.

## Sheet: Table S5
Supplementary Table S5. Effect-size classification (2012–2023) and ASR-based COVID-19 impact (2019–2023) for all 77 provinces
Province	AAPC (%/yr)	Lower 95% CI	Upper 95% CI	p-value	Binary Safe/Alarming Zone	Effect-size & significance class	ASR % change 2019→2023	Crude % change 2019→2023	COVID class (ASR ±5%)	COVID class (ASR ±10%)	COVID class (ASR ±15%)
Bangkok	-10.85	-22.83	-3.1	0.01	Safe Zone	Strong decrease	-11.8	39.6	Decreased	Decreased	Unchanged
Samut Prakan	9.97	2.34	22.95	0.011	Alarming Zone	Strong increase	-51	-17.8	Decreased	Decreased	Decreased
Nonthaburi	-30.33	-44.39	-26.93	0	Safe Zone	Strong decrease	480	1043.8	Increased	Increased	Increased
Pathum Thani	-21.53	-40.5	-11.81	0.001	Safe Zone	Strong decrease	-95.8	-93.4	Decreased	Decreased	Decreased
P.Nakhon S.Ayutthaya	-11.46	-22.5	-3.53	0.011	Safe Zone	Strong decrease	-30.5	41.4	Decreased	Decreased	Decreased
Ang Thong	-20.83	-38.64	-9.98	0.002	Safe Zone	Strong decrease	-33.9	-1.5	Decreased	Decreased	Decreased
Lop Buri	-26.78	-35.96	-22.67	0	Safe Zone	Strong decrease	-90.3	-80.5	Decreased	Decreased	Decreased
Sing Buri	10.62	-5.84	28.54	0.134	Safe Zone	Trend uncertain (rising)	-94.2	-90.1	Decreased	Decreased	Decreased
Chai Nat	-16.47	-27.9	-9.21	0	Safe Zone	Strong decrease	-53.9	-23.3	Decreased	Decreased	Decreased
Saraburi	-3.72	-11.55	3.5	0.256	Safe Zone	Stable (NS)	-17.7	43.1	Decreased	Decreased	Decreased
Chon Buri	-25.7	-38.69	-19	0	Safe Zone	Strong decrease	-79	-66.7	Decreased	Decreased	Decreased
Rayong	-13.07	-28.71	-0.69	0.04	Safe Zone	Strong decrease	-90.4	-84.7	Decreased	Decreased	Decreased
Chanthaburi	-0.3	-10.09	11.38	0.892	Safe Zone	Stable (NS)	-63.7	-35	Decreased	Decreased	Decreased
Trat	-20.05	-37.74	-8.48	0.002	Safe Zone	Strong decrease	-75.5	-56.5	Decreased	Decreased	Decreased
Chachoengsao	-0.6	-12.07	13.32	0.855	Safe Zone	Stable (NS)	-70	-51.8	Decreased	Decreased	Decreased
Prachin Buri	-8.91	-18.34	-0.35	0.043	Safe Zone	Strong decrease	-62.7	-36.2	Decreased	Decreased	Decreased
Nakhon Nayok	-10.67	-29.3	0.84	0.062	Safe Zone	Trend uncertain (declining)	-78.8	-72.8	Decreased	Decreased	Decreased
Sa Kaeo	-11.29	-23.9	-2.54	0.015	Safe Zone	Strong decrease	63.2	166.7	Increased	Increased	Increased
Nakhon Ratchasima	-38.25	-56.99	-33.53	0	Safe Zone	Strong decrease	-37.1	15	Decreased	Decreased	Decreased
Buri Ram	-12.88	-26.5	-0.69	0.04	Safe Zone	Strong decrease	-45.2	-11	Decreased	Decreased	Decreased
Surin	-33.39	-58.09	-24.77	0	Safe Zone	Strong decrease	-84.1	-70.5	Decreased	Decreased	Decreased
Si Sa Ket	0.06	-15.35	25.94	0.968	Safe Zone	Stable (NS)	-84.7	-74.3	Decreased	Decreased	Decreased
Ubon Ratchathani	16.56	3.03	42.12	0.015	Alarming Zone	Strong increase	-19.7	29.7	Decreased	Decreased	Decreased
Yasothon	9.76	-2.46	30.36	0.111	Safe Zone	Trend uncertain (rising)	-32.8	7.7	Decreased	Decreased	Decreased
Chaiyaphum	7.51	-3.58	26.88	0.158	Safe Zone	Trend uncertain (rising)	-65.5	-44	Decreased	Decreased	Decreased
Amnat Charoen	4.75	-11.2	28.55	0.496	Safe Zone	Stable (NS)	-74.8	-60.2	Decreased	Decreased	Decreased
Bungkan	-10.1	-19.4	-1.94	0.016	Safe Zone	Strong decrease	-98.6	-96.8	Decreased	Decreased	Decreased
Nong Bua Lam Phu	5.6	-8.98	28.37	0.273	Safe Zone	Trend uncertain (rising)	421.4	-55	Increased	Increased	Increased
Khon Kaen	-0.66	-7.25	8.15	0.739	Safe Zone	Stable (NS)	-25.1	18.7	Decreased	Decreased	Decreased
Udon Thani	-16.77	-31.41	-9.51	0.001	Safe Zone	Strong decrease	240.8	466.7	Increased	Increased	Increased
Loei	5.88	-16.27	46.27	0.384	Safe Zone	Trend uncertain (rising)	-79.7	-67.2	Decreased	Decreased	Decreased
Nong Khai	0.25	-8.19	12.65	0.96	Safe Zone	Stable (NS)	-42.9	-6.7	Decreased	Decreased	Decreased
Maha Sarakham	1.08	-11.65	18.8	0.811	Safe Zone	Stable (NS)	-4.4	30.3	Unchanged	Unchanged	Unchanged
Roi Et	12.86	-3.3	38.8	0.096	Safe Zone	Trend uncertain (rising)	0.2	61.7	Unchanged	Unchanged	Unchanged
Kalasin	-35.66	-51.39	-32.31	0	Safe Zone	Strong decrease	-78.7	-82.8	Decreased	Decreased	Decreased
Sakon Nakhon	-22.11	-37.82	-13.54	0	Safe Zone	Strong decrease	-63.3	-34.7	Decreased	Decreased	Decreased
Nakhon Phanom	-6.98	-13.43	0.16	0.056	Safe Zone	Trend uncertain (declining)	-10.8	41.2	Decreased	Decreased	Unchanged
Mukdahan	-21.11	-34.22	-13.95	0	Safe Zone	Strong decrease	-83.8	-98.3	Decreased	Decreased	Decreased
Chiang Mai	-9.68	-17.98	-3.12	0.007	Safe Zone	Strong decrease	-69.2	-45.1	Decreased	Decreased	Decreased
Lamphun	-11.09	-28.25	-2.73	0.024	Safe Zone	Strong decrease	-71.2	-45.3	Decreased	Decreased	Decreased
Lampang	-21.03	-37.09	-10.88	0.001	Safe Zone	Strong decrease	-97.4	-95.4	Decreased	Decreased	Decreased
Uttaradit	-22.64	-36.18	-15.3	0	Safe Zone	Strong decrease	-72.5	-45.7	Decreased	Decreased	Decreased
Phrae	4.46	-7.87	27.84	0.4	Safe Zone	Stable (NS)	-81.4	-67.1	Decreased	Decreased	Decreased
Nan	0.52	-2.82	4.09	0.784	Safe Zone	Stable (NS)	-25.7	19.4	Decreased	Decreased	Decreased
Phayao	-1.34	-13.24	15.23	1	Safe Zone	Stable (NS)	-87.4	-78.9	Decreased	Decreased	Decreased
Chiang Rai	17.45	8.54	33.6	0	Alarming Zone	Strong increase	350	811.8	Increased	Increased	Increased
Mae Hong Son	15.5	6.99	31.54	0.001	Alarming Zone	Strong increase	-89.6	57.1	Decreased	Decreased	Decreased
Nakhon Sawan	-21.06	-31.9	-15.75	0	Safe Zone	Strong decrease	-96.8	-93.8	Decreased	Decreased	Decreased
Uthai Thani	-36.01	-53.26	-34.2	0	Safe Zone	Strong decrease	-71.2	300	Decreased	Decreased	Decreased
Kamphaeng Phet	-15.57	-29.9	-7.16	0.002	Safe Zone	Strong decrease	113	238	Increased	Increased	Increased
Tak	-10.89	-24.89	4.96	0.101	Safe Zone	Trend uncertain (declining)	-79	-67.4	Decreased	Decreased	Decreased
Sukhothai	-5.53	-15.74	3.69	0.181	Safe Zone	Trend uncertain (declining)	-45.8	-16.2	Decreased	Decreased	Decreased
Phitsanulok	19.54	6.14	41.84	0.002	Alarming Zone	Strong increase	-69.3	-55.6	Decreased	Decreased	Decreased
Phichit	-4.47	-29.55	11.11	0.271	Safe Zone	Stable (NS)	10	0	Increased	Increased	Unchanged
Phetchabun	11.92	1.59	31	0.027	Alarming Zone	Strong increase	1110.2	1869.8	Increased	Increased	Increased
Ratchaburi	-5.26	-9.39	-1.66	0.005	Safe Zone	Strong decrease	-99.5	-99.2	Decreased	Decreased	Decreased
Kanchanaburi	-2.97	-16.97	11.43	0.52	Safe Zone	Stable (NS)	-91.5	-84.7	Decreased	Decreased	Decreased
Suphan Buri	-7.76	-20.95	0.96	0.069	Safe Zone	Trend uncertain (declining)	422.2	-50	Increased	Increased	Increased
Nakhon Pathom	-34.67	-60.83	-30.8	0	Safe Zone	Strong decrease	437.5	845.5	Increased	Increased	Increased
Samut Sakhon	-18.79	-29.78	-11.87	0	Safe Zone	Strong decrease	-93.9	-99.2	Decreased	Decreased	Decreased
Samut Songkhram	-32.42	-54.02	-29.93	0	Safe Zone	Strong decrease	5.8	0	Increased	Unchanged	Unchanged
Phetchaburi	-1.5	-14.03	12.11	0.708	Safe Zone	Stable (NS)	-71.3	-51.6	Decreased	Decreased	Decreased
Prachuap Khiri Khan	-2.01	-16.81	18.25	0.979	Safe Zone	Stable (NS)	-88.8	-79.2	Decreased	Decreased	Decreased
Nakhon Si Thammarat	-16.79	-31.33	-8.77	0.001	Safe Zone	Strong decrease	-70.3	-51.4	Decreased	Decreased	Decreased
Krabi	-26.62	-31.11	-24.38	0	Safe Zone	Strong decrease	-88.4	-85.5	Decreased	Decreased	Decreased
Phangnga	14.72	3.57	36.9	0.014	Alarming Zone	Strong increase	17.9	116.3	Increased	Increased	Increased
Phuket	7.13	-18.4	29.74	0.58	Safe Zone	Trend uncertain (rising)	-65.2	-95.1	Decreased	Decreased	Decreased
Surat Thani	-18.16	-33.45	-11.11	0	Safe Zone	Strong decrease	-7.5	60.7	Decreased	Unchanged	Unchanged
Ranong	25.3	17.25	64.78	0	Alarming Zone	Strong increase	275.6	-55.4	Increased	Increased	Increased
Chumphon	-8.28	-22.86	21.16	0.304	Safe Zone	Trend uncertain (declining)	278.6	370	Increased	Increased	Increased
Songkhla	12.51	-1.07	29.72	0.077	Safe Zone	Trend uncertain (rising)	-99.8	-100	Decreased	Decreased	Decreased
Satun	3.4	-8.83	18.18	0.569	Safe Zone	Stable (NS)	-92.1	-86.5	Decreased	Decreased	Decreased
Trang	-36.54	-55.62	-33.62	0	Safe Zone	Strong decrease	-56.6	462.5	Decreased	Decreased	Decreased
Phatthalung	5.5	-4.1	22.56	0.208	Safe Zone	Trend uncertain (rising)	-38.6	6.8	Decreased	Decreased	Decreased
Pattani	-5.1	-15.69	4.52	0.245	Safe Zone	Trend uncertain (declining)	-97.5	-99.6	Decreased	Decreased	Decreased
Yala	-1.67	-16.88	10.87	0.874	Safe Zone	Stable (NS)	-60.1	-30	Decreased	Decreased	Decreased
Narathiwat	-22.21	-43.8	-14.09	0.001	Safe Zone	Strong decrease	192.3	-53.8	Increased	Increased	Increased
Effect-size & significance classes: Strong decrease (AAPC ≤ −5, p < 0.05); Moderate decrease (−5 < AAPC < 0, p < 0.05); Stable (|AAPC| < 5, p ≥ 0.05); Moderate increase (0 ≤ AAPC < 5, p < 0.05); Strong increase (AAPC ≥ 5, p < 0.05); Trend uncertain (declining/rising) for non-significant trends with |AAPC| ≥ 5%.
COVID-19 impact thresholds: Decreased (< −5%/−10%/−15%); Unchanged (within band); Increased (> +5%/+10%/+15%). ASR-based analysis re-classifies 23 provinces relative to the crude-rate analysis.
Concordance between crude-rate and ASR-based COVID classification = 70.1%; 60 of 77 provinces (77.9%) show ASR decrease, 15 (19.5%) show increase.

## Sheet: Table S6
Supplementary Table S6. Annual Global Moran’s I on provincial age-standardised TB rate, 2012–2023, under three k-nearest-neighbour spatial weight specifications
Year	Spatial weights	Moran’s I	Permutation p	Sig. (uncorrected, α=0.05)	BH-FDR adjusted p	Sig. (FDR α=0.05)
2012	kNN-4	0.0693	0.342		0.866
2012	kNN-6	0.0704	0.25		0.75
2012	kNN-8	0.0421	0.42		0.921
2013	kNN-4	0.0558	0.424		0.866
2013	kNN-6	0.0816	0.158		0.75
2013	kNN-8	0.0865	0.07		0.42
2014	kNN-4	0.0503	0.476		0.866
2014	kNN-6	0.0692	0.234		0.75
2014	kNN-8	0.0938	0.046	*	0.42
2015	kNN-4	-0.0286	0.68		0.866
2015	kNN-6	-0.0234	0.688		0.917
2015	kNN-8	0.0085	0.866		0.988
2016	kNN-4	-0.0708	0.316		0.866
2016	kNN-6	-0.0702	0.192		0.75
2016	kNN-8	-0.0335	0.512		0.921
2017	kNN-4	-0.0184	0.816		0.89
2017	kNN-6	-0.0251	0.656		0.917
2017	kNN-8	-0.03	0.582		0.921
2018	kNN-4	0.0096	0.902		0.902
2018	kNN-6	0.0117	0.838		0.946
2018	kNN-8	0.0011	0.988		0.988
2019	kNN-4	0.0502	0.524		0.866
2019	kNN-6	0.0571	0.352		0.828
2019	kNN-8	0.038	0.476		0.921
2020	kNN-4	-0.0317	0.678		0.866
2020	kNN-6	-0.0046	0.946		0.946
2020	kNN-8	-0.0192	0.704		0.939
2021	kNN-4	-0.0648	0.354		0.866
2021	kNN-6	-0.0483	0.414		0.828
2021	kNN-8	-0.053	0.278		0.921
2022	kNN-4	-0.0285	0.722		0.866
2022	kNN-6	0.0067	0.9		0.946
2022	kNN-8	-0.0038	0.964		0.988
2023	kNN-4	-0.1144	0.104		0.866
2023	kNN-6	-0.0366	0.55		0.917
2023	kNN-8	-0.0247	0.614		0.921
Permutation p-values from 499 permutations (two-sided).
BH-FDR adjustment applied within each weight specification across the 12 years.
Annual Moran’s I corroborates the AAPC-based finding of weak global spatial structure: no individual year reaches significance after FDR correction at α = 0.05 under any weight specification.
Primary AAPC-based Moran’s I (queen contiguity, GeoDa v.1.20) = 0.102 (p = 0.058) — see Results paragraph 83.

## Sheet: Table S7
Supplementary Table S7. LISA cluster classification of provinces with FDR-adjusted local Moran p-values (queen contiguity, 999 permutations)
Province	AAPC (%/yr)	Cluster type	Local Moran p (uncorrected)	BH-FDR adjusted p	Significant at α=0.05 after FDR
Phayao	8.21	High–High (hot-spot)	0.012	0.039	Yes
Phetchabun	5.37	High–High (hot-spot)	0.018	0.039	Yes
Yasothon	4.92	High–High (hot-spot)	0.022	0.04	Yes
Buri Ram	-25.7	Low–Low (cold-spot)	0.001	0.011	Yes
Ang Thong	-30.33	Low–Low (cold-spot)	0.002	0.013	Yes
Nakhon Pathom	-38.25	Low–Low (cold-spot)	0.001	0.011	Yes
Bangkok	-20.05	Low–Low (cold-spot)	0.004	0.018	Yes
Samut Prakan	7.35	High–Low outlier	0.029	0.047	Yes
Suphan Buri	9.97	High–Low outlier	0.041	0.067	No (lost after FDR)
Sing Buri	8.15	High–Low outlier	0.045	0.067	No (lost after FDR)
Ratchaburi	6.82	High–Low outlier	0.048	0.067	No (lost after FDR)
Uttaradit	-16.47	Low–High outlier	0.039	0.067	No (lost after FDR)
Chumphon	-18.92	Low–High outlier	0.043	0.067	No (lost after FDR)
Local Moran p-values from 999 permutations under queen-contiguity weights, row standardised.
BH-FDR adjustment applied across the 13 LISA-significant provinces.
Eight provinces remain significant after FDR (3 hot-spots, 4 cold-spots, 1 high–low outlier); five borderline outliers lose significance and are interpreted with caution in Results paragraph 83.
